# Supplementary material for: Anemia in Celiac Disease: Prevalence, Associated Clinical and Laboratory Features, and Persistence after Gluten-Free Diet
Source: J Pers Med. 2022 Sep 26;12(10):1582. doi: 10.3390/jpm12101582 (PMC9604793; doi:10.3390/jpm12101582)
Supplement: Supplementary file 1 [file jpm-12-01582-s001.zip]

Archive with 3 entries (3 files):
- jpm-1880603-supplementary 1.pdf
- jpm-1880603-supplementary 2.pdf
- Supplementary Figure 1 07.08.jpeg
